# Supplementary material for: Prevalence of MRSA in Livestock, Including Cattle, Farm Animals, and Poultry, in Mainland China, Hong Kong Special Administrative Region, Sri Lanka, and Bangladesh: A Systematic Review and Meta-Analysis
Source: Microorganisms. 2025 Mar 21;13(4):704. doi: 10.3390/microorganisms13040704 (PMC12029740; doi:10.3390/microorganisms13040704)
Supplement: Supplementary file 1 [file microorganisms-13-00704-s001.zip]

Archive with 1 entries (1 files):
- microorganisms-3466034-supplementary.pdf
